# Supplementary material for: Assessment of emissions and potential occupational exposure to carbon monoxide during biowaste composting
Source: PLoS One. 2024 Mar 8;19(3):e0290206. doi: 10.1371/journal.pone.0290206 (PMC10923444; doi:10.1371/journal.pone.0290206)
Supplement: S1 File — (ZIP) [file pone.0290206.s001.zip]

Archive with 35 entries (32 files):
- CO calculation/
- CO calculation/Plant A/
- CO calculation/Plant A/Pile 1.1 after turning.xlsx
- CO calculation/Plant A/Pile 1.1 before turning.xlsx
- CO calculation/Plant A/Pile 1.2 after turning.xlsx
- CO calculation/Plant A/Pile 1.2 before turning.xlsx
- CO calculation/Plant A/Pile 2.1 after turning.xlsx
- CO calculation/Plant A/Pile 2.1 before turning.xlsx
- CO calculation/Plant A/Pile 2.2 after turning.xlsx
- CO calculation/Plant A/Pile 2.2 before turning.xlsx
- CO calculation/Plant A/Pile 2.3 after turning.xlsx
- CO calculation/Plant A/Pile 2.3 before turning.xlsx
- CO calculation/Plant A/Pile 3.1 after turning.xlsx
- CO calculation/Plant A/Pile 3.1 before turning.xlsx
- CO calculation/Plant A/Pile 3.2 after turning.xlsx
- CO calculation/Plant A/Pile 3.2 before turning.xlsx
- CO calculation/Plant A/Pile 3.3 after turning.xlsx
- CO calculation/Plant A/Pile 3.3 before turning.xlsx
- CO calculation/Plant A/Pile 4.1 after turning.xlsx
- CO calculation/Plant A/Pile 4.1 before turning.xlsx
- CO calculation/Plant A/Pile 4.2 after turning.xlsx
- CO calculation/Plant A/Pile 4.2 before turning.xlsx
- CO calculation/Plant B/
- CO calculation/Plant B/Pile 1 after turning.xlsx
- CO calculation/Plant B/Pile 1 before turning.xlsx
- CO calculation/Plant B/Pile 2 after turning.xlsx
- CO calculation/Plant B/Pile 2 before turning.xlsx
- CO calculation/Plant B/Pile 3 after turning.xlsx
- CO calculation/Plant B/Pile 3 before turning.xlsx
- CO calculation/Plant B/Pile 4 after turning.xlsx
- CO calculation/Plant B/Pile 4 before turning.xlsx
- CO calculation/Plant B/Pile 5 after turning.xlsx
- CO calculation/Plant B/Pile 5 before turning.xlsx
- CO calculation/Plant B/Pile 6 after turning.xlsx
- CO calculation/Plant B/Pile 6 before turning.xlsx
