# Supplementary material for: Assessment of emissions and potential occupational exposure to carbon monoxide during biowaste composting
Source: PLoS One. 2024 Mar 8;19(3):e0290206. doi: 10.1371/journal.pone.0290206 (PMC10923444; doi:10.1371/journal.pone.0290206)
Supplement: S1 File — (ZIP) [file pone.0290206.s001.zip › CO calculation/Plant B/Pile 1 after turning.xlsx]

## Sheet: D1
					Temperature inside flux chamber, K	Volume of 1 mole of CO in standard conditions (0 deg C, 1 atm), L	Molecular weight of CO, g/mol	Emitting area enclosed by flux chamber (chamber footprint, A), m2	Volume of flux chamber (V), m3	dC/dt (slope)
					293	22.4	28	0.23	0.071	0.0034
Time (t), s	Measured concentration of CO, ppm	(C) measured CO concentration adjusted to standard conditions (0 deg C, 1 atm), mg/m3
0	0	0
5	0	0
10	0	0
15	0	0
20	0	0
25	0	0
30	0	0
35	0	0
40	0	0
45	0	0
50	0	0
55	0	0
60	0	0
65	0	0
70	0	0
75	0	0
80	0	0
85	0	0			Q=(V/A)*(dC/dt)			where: Q - CO flux, mg/m2/s
90	0	0						V - flux chamber volume, m3
95	0	0						A - flux chamber footprint, m2
100	0	0			Q=	0.00104957	mg CO/m2/s	dC/dt - rate of change of CO concentration in the flux chamber with time (from the chart), mg/m3/s
105	0	0				3.77843	mg CO/m2/h
110	0	0
115	0	0
120	0	0
125	0	0
130	0	0
135	0	0
140	0	0
145	0	0
150	0	0
155	0	0
160	0	0
165	0	0
170	0	0
175	0	0
180	0	0
185	0	0
190	0	0
195	0	0
200	0	0
205	0	0
210	0	0
215	0	0
220	0	0
225	0	0
230	0	0
235	0	0
240	0	0
245	0	0
250	0	0
255	0	0
260	0	0
265	0	0
270	0	0
275	0	0
280	2	2.32935
285	2	2.32935
290	2	2.32935
295	2	2.32935
300	2	2.32935

## Sheet: D2
					Temperature inside flux chamber, K	Volume of 1 mole of CO in standard conditions (0 deg C, 1 atm), L	Molecular weight of CO, g/mol	Emitting area enclosed by flux chamber (chamber footprint, A), m2	Volume of flux chamber (V), m3	dC/dt (slope)
					293	22.4	28	0.23	0.071	0.0062
Time (t), s	Measured concentration of CO, ppm	(C) measured CO concentration adjusted to standard conditions (0 deg C, 1 atm), mg/m3
0	0	0
5	0	0
10	0	0
15	0	0
20	0	0
25	0	0
30	0	0
35	0	0
40	0	0
45	0	0
50	0	0
55	0	0
60	0	0
65	0	0
70	0	0
75	0	0
80	0	0
85	0	0			Q=(V/A)*(dC/dt)			where: Q - CO flux, mg/m2/s
90	0	0						V - flux chamber volume, m3
95	0	0						A - flux chamber footprint, m2
100	0	0			Q=	0.00191391	mg CO/m2/s	dC/dt - rate of change of CO concentration in the flux chamber with time (from the chart), mg/m3/s
105	0	0				6.89009	mg CO/m2/h
110	0	0
115	0	0
120	0	0
125	0	0
130	0	0
135	0	0
140	0	0
145	0	0
150	0	0
155	0	0
160	0	0
165	0	0
170	0	0
175	0	0
180	0	0
185	0	0
190	0	0
195	0	0
200	0	0
205	0	0
210	0	0
215	0	0
220	0	0
225	0	0
230	0	0
235	0	0
240	0	0
245	0	0
250	0	0
255	1	1.16468
260	1	1.16468
265	1	1.16468
270	1	1.16468
275	2	2.32935
280	2	2.32935
285	2	2.32935
290	3	3.49403
295	3	3.49403
300	3	3.49403

## Sheet: D3
					Temperature inside flux chamber, K	Volume of 1 mole of CO in standard conditions (0 deg C, 1 atm), L	Molecular weight of CO, g/mol	Emitting area enclosed by flux chamber (chamber footprint, A), m2	Volume of flux chamber (V), m3	dC/dt (slope)
					293	22.4	28	0.23	0.071	0.0072
Time (t), s	Measured concentration of CO, ppm	(C) measured CO concentration adjusted to standard conditions (0 deg C, 1 atm), mg/m3
0	0	0
5	0	0
10	0	0
15	0	0
20	0	0
25	0	0
30	0	0
35	0	0
40	0	0
45	0	0
50	0	0
55	0	0
60	0	0
65	0	0
70	0	0
75	0	0
80	0	0
85	0	0			Q=(V/A)*(dC/dt)			where: Q - CO flux, mg/m2/s
90	0	0						V - flux chamber volume, m3
95	0	0						A - flux chamber footprint, m2
100	0	0			Q=	0.00222261	mg CO/m2/s	dC/dt - rate of change of CO concentration in the flux chamber with time (from the chart), mg/m3/s
105	0	0				8.00139	mg CO/m2/h
110	0	0
115	0	0
120	0	0
125	0	0
130	0	0
135	0	0
140	0	0
145	0	0
150	0	0
155	0	0
160	0	0
165	0	0
170	0	0
175	0	0
180	0	0
185	0	0
190	0	0
195	0	0
200	0	0
205	0	0
210	0	0
215	0	0
220	0	0
225	0	0
230	0	0
235	0	0
240	0	0
245	2	2.32935
250	2	2.32935
255	2	2.32935
260	2	2.32935
265	2	2.32935
270	2	2.32935
275	2	2.32935
280	2	2.32935
285	2	2.32935
290	2	2.32935
295	2	2.32935
300	2	2.32935

## Sheet: D4
					Temperature inside flux chamber, K	Volume of 1 mole of CO in standard conditions (0 deg C, 1 atm), L	Molecular weight of CO, g/mol	Emitting area enclosed by flux chamber (chamber footprint, A), m2	Volume of flux chamber (V), m3	dC/dt (slope)
					293	22.4	28	0.23	0.071	0.0014
Time (t), s	Measured concentration of CO, ppm	(C) measured CO concentration adjusted to standard conditions (0 deg C, 1 atm), mg/m3
0	0	0
5	0	0
10	0	0
15	0	0
20	0	0
25	0	0
30	0	0
35	0	0
40	0	0
45	0	0
50	0	0
55	0	0
60	0	0
65	0	0
70	0	0
75	0	0
80	0	0
85	0	0			Q=(V/A)*(dC/dt)			where: Q - CO flux, mg/m2/s
90	0	0						V - flux chamber volume, m3
95	0	0						A - flux chamber footprint, m2
100	0	0			Q=	0.000432174	mg CO/m2/s	dC/dt - rate of change of CO concentration in the flux chamber with time (from the chart), mg/m3/s
105	0	0				1.55583	mg CO/m2/h
110	0	0
115	0	0
120	0	0
125	0	0
130	0	0
135	0	0
140	0	0
145	0	0
150	0	0
155	0	0
160	0	0
165	0	0
170	0	0
175	0	0
180	0	0
185	0	0
190	0	0
195	0	0
200	0	0
205	0	0
210	0	0
215	0	0
220	0	0
225	0	0
230	0	0
235	0	0
240	0	0
245	0	0
250	0	0
255	0	0
260	0	0
265	0	0
270	0	0
275	0	0
280	0	0
285	1	1.16468
290	1	1.16468
295	1	1.16468
300	1	1.16468

## Sheet: D5
					Temperature inside flux chamber, K	Volume of 1 mole of CO in standard conditions (0 deg C, 1 atm), L	Molecular weight of CO, g/mol	Emitting area enclosed by flux chamber (chamber footprint, A), m2	Volume of flux chamber (V), m3	dC/dt (slope)
					293	22.4	28	0.23	0.071	0.0028
Time (t), s	Measured concentration of CO, ppm	(C) measured CO concentration adjusted to standard conditions (0 deg C, 1 atm), mg/m3
0	0	0
5	0	0
10	0	0
15	0	0
20	0	0
25	0	0
30	0	0
35	0	0
40	0	0
45	0	0
50	0	0
55	0	0
60	0	0
65	0	0
70	0	0
75	0	0
80	0	0
85	0	0			Q=(V/A)*(dC/dt)			where: Q - CO flux, mg/m2/s
90	0	0						V - flux chamber volume, m3
95	0	0						A - flux chamber footprint, m2
100	0	0			Q=	0.000864348	mg CO/m2/s	dC/dt - rate of change of CO concentration in the flux chamber with time (from the chart), mg/m3/s
105	0	0				3.11165	mg CO/m2/h
110	0	0
115	0	0
120	0	0
125	0	0
130	0	0
135	0	0
140	0	0
145	0	0
150	0	0
155	0	0
160	0	0
165	0	0
170	0	0
175	0	0
180	0	0
185	0	0
190	0	0
195	0	0
200	0	0
205	0	0
210	0	0
215	0	0
220	0	0
225	0	0
230	0	0
235	0	0
240	0	0
245	0	0
250	0	0
255	0	0
260	0	0
265	0	0
270	0	0
275	0	0
280	1	1.16468
285	1	1.16468
290	2	2.32935
295	2	2.32935
300	2	2.32935

## Sheet: D6
					Temperature inside flux chamber, K	Volume of 1 mole of CO in standard conditions (0 deg C, 1 atm), L	Molecular weight of CO, g/mol	Emitting area enclosed by flux chamber (chamber footprint, A), m2	Volume of flux chamber (V), m3	dC/dt (slope)
					293	22.4	28	0.23	0.071	0.0017
Time (t), s	Measured concentration of CO, ppm	(C) measured CO concentration adjusted to standard conditions (0 deg C, 1 atm), mg/m3
0	0	0
5	0	0
10	0	0
15	0	0
20	0	0
25	0	0
30	0	0
35	0	0
40	0	0
45	0	0
50	0	0
55	0	0
60	0	0
65	0	0
70	0	0
75	0	0
80	0	0
85	0	0			Q=(V/A)*(dC/dt)			where: Q - CO flux, mg/m2/s
90	0	0						V - flux chamber volume, m3
95	0	0						A - flux chamber footprint, m2
100	0	0			Q=	0.000524783	mg CO/m2/s	dC/dt - rate of change of CO concentration in the flux chamber with time (from the chart), mg/m3/s
105	0	0				1.88922	mg CO/m2/h
110	0	0
115	0	0
120	0	0
125	0	0
130	0	0
135	0	0
140	0	0
145	0	0
150	0	0
155	0	0
160	0	0
165	0	0
170	0	0
175	0	0
180	0	0
185	0	0
190	0	0
195	0	0
200	0	0
205	0	0
210	0	0
215	0	0
220	0	0
225	0	0
230	0	0
235	0	0
240	0	0
245	0	0
250	0	0
255	0	0
260	0	0
265	0	0
270	0	0
275	0	0
280	1	1.16468
285	1	1.16468
290	1	1.16468
295	1	1.16468
300	1	1.16468

## Sheet: D7
					Temperature inside flux chamber, K	Volume of 1 mole of CO in standard conditions (0 deg C, 1 atm), L	Molecular weight of CO, g/mol	Emitting area enclosed by flux chamber (chamber footprint, A), m2	Volume of flux chamber (V), m3	dC/dt (slope)
					293	22.4	28	0.23	0.071	0.002
Time (t), s	Measured concentration of CO, ppm	(C) measured CO concentration adjusted to standard conditions (0 deg C, 1 atm), mg/m3
0	0	0
5	0	0
10	0	0
15	0	0
20	0	0
25	0	0
30	0	0
35	0	0
40	0	0
45	0	0
50	0	0
55	0	0
60	0	0
65	0	0
70	0	0
75	0	0
80	0	0
85	0	0			Q=(V/A)*(dC/dt)			where: Q - CO flux, mg/m2/s
90	0	0						V - flux chamber volume, m3
95	0	0						A - flux chamber footprint, m2
100	0	0			Q=	0.000617391	mg CO/m2/s	dC/dt - rate of change of CO concentration in the flux chamber with time (from the chart), mg/m3/s
105	0	0				2.22261	mg CO/m2/h
110	0	0
115	0	0
120	0	0
125	0	0
130	0	0
135	0	0
140	0	0
145	0	0
150	0	0
155	0	0
160	0	0
165	0	0
170	0	0
175	0	0
180	0	0
185	0	0
190	0	0
195	0	0
200	0	0
205	0	0
210	0	0
215	0	0
220	0	0
225	0	0
230	0	0
235	0	0
240	0	0
245	0	0
250	0	0
255	0	0
260	0	0
265	0	0
270	0	0
275	1	1.16468
280	1	1.16468
285	1	1.16468
290	1	1.16468
295	1	1.16468
300	1	1.16468

## Sheet: D8
					Temperature inside flux chamber, K	Volume of 1 mole of CO in standard conditions (0 deg C, 1 atm), L	Molecular weight of CO, g/mol	Emitting area enclosed by flux chamber (chamber footprint, A), m2	Volume of flux chamber (V), m3	dC/dt (slope)
					293	22.4	28	0.23	0.071	0.0014
Time (t), s	Measured concentration of CO, ppm	(C) measured CO concentration adjusted to standard conditions (0 deg C, 1 atm), mg/m3
0	0	0
5	0	0
10	0	0
15	0	0
20	0	0
25	0	0
30	0	0
35	0	0
40	0	0
45	0	0
50	0	0
55	0	0
60	0	0
65	0	0
70	0	0
75	0	0
80	0	0
85	0	0			Q=(V/A)*(dC/dt)			where: Q - CO flux, mg/m2/s
90	0	0						V - flux chamber volume, m3
95	0	0						A - flux chamber footprint, m2
100	0	0			Q=	0.000432174	mg CO/m2/s	dC/dt - rate of change of CO concentration in the flux chamber with time (from the chart), mg/m3/s
105	0	0				1.55583	mg CO/m2/h
110	0	0
115	0	0
120	0	0
125	0	0
130	0	0
135	0	0
140	0	0
145	0	0
150	0	0
155	0	0
160	0	0
165	0	0
170	0	0
175	0	0
180	0	0
185	0	0
190	0	0
195	0	0
200	0	0
205	0	0
210	0	0
215	0	0
220	0	0
225	0	0
230	0	0
235	0	0
240	0	0
245	0	0
250	0	0
255	0	0
260	0	0
265	0	0
270	0	0
275	0	0
280	0	0
285	1	1.16468
290	1	1.16468
295	1	1.16468
300	1	1.16468

## Sheet: D9
					Temperature inside flux chamber, K	Volume of 1 mole of CO in standard conditions (0 deg C, 1 atm), L	Molecular weight of CO, g/mol	Emitting area enclosed by flux chamber (chamber footprint, A), m2	Volume of flux chamber (V), m3	dC/dt (slope)
					293	22.4	28	0.23	0.071	0.0007
Time (t), s	Measured concentration of CO, ppm	(C) measured CO concentration adjusted to standard conditions (0 deg C, 1 atm), mg/m3
0	0	0
5	0	0
10	0	0
15	0	0
20	0	0
25	0	0
30	0	0
35	0	0
40	0	0
45	0	0
50	0	0
55	0	0
60	0	0
65	0	0
70	0	0
75	0	0
80	0	0
85	0	0			Q=(V/A)*(dC/dt)			where: Q - CO flux, mg/m2/s
90	0	0						V - flux chamber volume, m3
95	0	0						A - flux chamber footprint, m2
100	0	0			Q=	0.000216087	mg CO/m2/s	dC/dt - rate of change of CO concentration in the flux chamber with time (from the chart), mg/m3/s
105	0	0				0.777913	mg CO/m2/h
110	0	0
115	0	0
120	0	0
125	0	0
130	0	0
135	0	0
140	0	0
145	0	0
150	0	0
155	0	0
160	0	0
165	0	0
170	0	0
175	0	0
180	0	0
185	0	0
190	0	0
195	0	0
200	0	0
205	0	0
210	0	0
215	0	0
220	0	0
225	0	0
230	0	0
235	0	0
240	0	0
245	0	0
250	0	0
255	0	0
260	0	0
265	0	0
270	0	0
275	0	0
280	0	0
285	0	0
290	0	0
295	1	1.16468
300	1	1.16468
